# Supplementary material for: Evaluating tannery wastewater treatment performance based on physicochemical and microbiological characteristics: An Ethiopian case study
Source: Water Environ Res. 2020 Nov 5;93(5):658–69. doi: 10.1002/wer.1364 (PMC8246915; doi:10.1002/wer.1364)
Supplement: Supplementary file 1 — Table S1. Phyla from Illumina Analysis [file WER-93-658-s003.xlsx]

## Sheet: Phylum _level
taxon	G1		S1		E1		G2		S2		E2		total
	Gene copies	% Rel Ab	Gene copies	% Rel Ab	Gene copies	% Rel Ab	Gene copies	% Rel Ab	Gene copies	% Rel Ab	Gene copies	% Rel Ab
Firmicutes	60340	0.335233	133522	0.561699	148323	0.480011	135715	0.570061	77789	0.547047	117006	0.416774	672695
Bacteroidetes	69156	0.384213	64821	0.272688	114990	0.372137	62172	0.261149	37443	0.263316	103965	0.370322	452547
Proteobacteria	47627	0.264603	33178	0.139573	14266	0.0461684	29725	0.124858	21261	0.149517	13734	0.0489204	159791
Synergistetes	57	0.000316677	2544	0.0107021	20272	0.0656054	6680	0.0280589	3528	0.0248105	40651	0.144798	73732
unclassified	1214	0.00674467	1254	0.00527531	6179	0.0199968	1631	0.0068509	946	0.0066527	2281	0.0081249	13505
Actinobacteria	110	0.000611131	1718	0.00722726	4446	0.0143884	1380	0.00579659	782	0.00549937	2571	0.00915787	11007
Fusobacteria	650	0.00361123	426	0.00179209	7	2.26538e-05	334	0.00140294	215	0.00151198	33	0.000117546	1665
Tenericutes	743	0.00412792	67	0.000281855	241	0.000779938	249	0.00104591	104	0.000731375	217	0.000772952	1621
Chloroflexi	3	1.66672e-05	83	0.000349163	38	0.000122978	67	0.000281429	69	0.000485239	31	0.000110422	291
Spirochaetes	1	5.55574e-06	21	8.83426e-05	74	0.000239483	17	7.14073e-05	2	1.40649e-05	132	0.000470183	247
Planctomycetes	0	0	17	7.15154e-05	78	0.000252428	24	0.00010081	18	0.000126584	52	0.000185223	189
Verrucomicrobia	30	0.000166672	17	7.15154e-05	23	7.44339e-05	6	2.52026e-05	5	3.51622e-05	10	3.56199e-05	91
Deinococcus-Thermus	13	7.22246e-05	20	8.41358e-05	12	3.88351e-05	23	9.66098e-05	9	6.3292e-05	2	7.12398e-06	79
Lentisphaerae	0	0	0	0	32	0.00010356	1	4.20043e-06	3	2.10973e-05	28	9.97357e-05	64
Thermotogae	0	0	1	4.20679e-06	0	0	24	0.00010081	13	9.14218e-05	10	3.56199e-05	48
Acidobacteria	6	3.33344e-05	5	2.10339e-05	5	1.61813e-05	7	2.9403e-05	8	5.62596e-05	7	2.49339e-05	38
Chlamydiae	11	6.11131e-05	2	8.41358e-06	5	1.61813e-05	1	4.20043e-06	0	0	2	7.12398e-06	21
stramenopiles	16	8.88919e-05	0	0	0	0	0	0	0	0	0	0	16
unclassified	0	0	4	1.68272e-05	0	0	10	4.20043e-05	2	1.40649e-05	0	0	16
candidate_division_TM6	0	0	1	4.20679e-06	7	2.26538e-05	0	0	0	0	7	2.49339e-05	15
Viridiplantae	10	5.55574e-05	0	0	0	0	0	0	0	0	0	0	10
candidate_division_OP9	7	3.88902e-05	0	0	0	0	0	0	0	0	0	0	7
candidate_division_WS1	0	0	2	8.41358e-06	1	3.23626e-06	3	1.26013e-05	1	7.03245e-06	0	0	7
Cyanobacteria	0	0	3	1.26204e-05	0	0	1	4.20043e-06	0	0	2	7.12398e-06	6
Gemmatimonadetes	0	0	2	8.41358e-06	0	0	0	0	0	0	1	3.56199e-06	3
environmental_samples	0	0	2	8.41358e-06	0	0	0	0	0	0	0	0	2
Deferribacteres	0	0	0	0	0	0	1	4.20043e-06	0	0	0	0	1
candidate_division_NKB19	0	0	1	4.20679e-06	0	0	0	0	0	0	0	0	1
TOTAL	179994	1	237711	1	308999	1	238071	1	142198	1	280742	1	1387715
