# Supplementary material for: Evaluating tannery wastewater treatment performance based on physicochemical and microbiological characteristics: An Ethiopian case study
Source: Water Environ Res. 2020 Nov 5;93(5):658–69. doi: 10.1002/wer.1364 (PMC8246915; doi:10.1002/wer.1364)
Supplement: Supplementary file 2 — Table S2. Genera from Illumina Analysis [file WER-93-658-s002.xlsx]

## Sheet: Classified_Genus
taxon	G1		S1		E1		G2		S2		E2		total
	Gene counts	% Rel Ab	Gene counts	% Rel Ab	Gene counts	% Rel Ab	Gene counts	% Rel Ab	Gene counts	% Rel Ab	Gene counts	% Rel Ab
Clostridium	11269	0.132271	33484	0.383384	72547	0.611819	27538	0.320664	17251	0.311261	41443	0.387996	203532
Synergistes	5	5.86882e-05	2189	0.0250635	18676	0.157502	6499	0.0756771	3406	0.0614546	36205	0.338957	66980
Psychrobacter	7950	0.0933142	9333	0.106861	10624	0.0895965	11711	0.136368	7447	0.134367	8443	0.0790447	55508
Acinetobacter	1657	0.0194493	13903	0.159186	726	0.00612266	10237	0.119204	7855	0.141728	759	0.00710588	35137
Bacteroides	15159	0.177931	506	0.00579358	1154	0.00973215	3414	0.0397541	2291	0.0413366	1766	0.0165336	24290
Anaerovorax	78	0.000915536	5892	0.067462	841	0.0070925	6762	0.0787396	3967	0.0715768	140	0.0013107	17680
Arcobacter	6615	0.0776445	4121	0.0471845	1386	0.0116887	2136	0.0248725	1889	0.0340833	1346	0.0126015	17493
Shewanella	13951	0.163752	174	0.00199226	15	0.000126501	201	0.00234053	160	0.00288689	30	0.000280865	14531
Tissierella	4789	0.0562116	3471	0.0397422	605	0.00510221	2086	0.0242903	1224	0.0220847	278	0.00260268	12453
Ignatzschineria	11468	0.134607	44	0.00050379	6	5.06005e-05	56	0.000652088	32	0.000577378	40	0.000374486	11646
Papillibacter	79	0.000927274	2880	0.0329753	442	0.00372757	2682	0.0312304	1641	0.0296086	191	0.00178817	7915
Acetobacterium	400	0.00469506	363	0.00415627	2295	0.0193547	621	0.00723119	330	0.00595421	3131	0.0293129	7140
Dethiosulfovibrio	52	0.000610357	353	0.00404177	1584	0.0133585	177	0.00206106	122	0.00220125	4408	0.0412684	6696
environmental_samples (other)	1574	0.018475	158	0.00180906	52	0.000438537	1460	0.0170009	737	0.0132977	1977	0.018509	5958
Fusibacter	259	0.00304005	1483	0.01698	121	0.00102044	2352	0.0273877	1577	0.0284539	99	0.000926853	5891
Paludibacter	96	0.00112681	1329	0.0152167	2691	0.0226943	832	0.00968816	539	0.0097252	362	0.0033891	5849
Proteus	517	0.00606836	1472	0.0168541	83	0.000699973	1551	0.0180605	1196	0.0215795	14	0.00013107	4833
Proteiniphilum	63	0.000739471	475	0.00543864	782	0.00659493	557	0.00648595	340	0.00613464	2156	0.0201848	4373
Dysgonomonas	3507	0.0411639	54	0.000618288	34	0.000286736	106	0.00123431	86	0.0015517	34	0.000318313	3821
Vibrio	2851	0.033464	14	0.000160297	0	0	16	0.000186311	16	0.000288689	0	0	2897
Erysipelothrix	143	0.00167848	520	0.00595388	363	0.00306133	794	0.00924567	575	0.0103748	233	0.00218138	2628
Desulfomicrobium	0	0	822	0.00941171	103	0.000868641	239	0.00278302	173	0.00312145	991	0.0092779	2328
Sedimentibacter	35	0.000410817	694	0.00794614	234	0.00197342	423	0.00492559	275	0.00496184	46	0.000430659	1707
Coriobacteriaceae	7	8.21635e-05	358	0.00409902	543	0.00457934	167	0.00194462	116	0.00209299	176	0.00164774	1367
Parasporobacterium	3	3.52129e-05	253	0.00289679	137	0.00115538	379	0.00441324	244	0.0044025	171	0.00160093	1187
Pseudomonas	58	0.000680783	380	0.00435091	189	0.00159391	284	0.00330702	196	0.00353644	77	0.000720886	1184
Desulfobulbus	0	0	119	0.00136252	188	0.00158548	243	0.0028296	142	0.00256211	446	0.00417552	1138
Micrococcaceae	11	0.000129114	292	0.00334333	233	0.00196498	190	0.00221244	115	0.00207495	134	0.00125453	975
Dietziaceae	26	0.000305179	141	0.00161442	286	0.00241196	125	0.00145555	62	0.00111867	133	0.00124517	773
Halomonas	33	0.000387342	252	0.00288534	10	8.43341e-05	225	0.00262	189	0.00341014	7	6.55351e-05	716
Providencia	78	0.000915536	97	0.00111063	3	2.53002e-05	256	0.00298097	180	0.00324775	4	3.74486e-05	618
Halanaerobium	45	0.000528194	219	0.0025075	68	0.000573472	96	0.00111786	113	0.00203886	31	0.000290227	572
Intrasporangiaceae	18	0.000211278	117	0.00133962	141	0.00118911	82	0.000954843	46	0.00082998	125	0.00117027	529
Desulfovibrio	7	8.21635e-05	58	0.000664087	126	0.00106261	71	0.000826754	40	0.000721722	159	0.00148858	461
Turicibacter	316	0.00370909	11	0.000125947	51	0.000430104	8	9.31554e-05	4	7.21722e-05	20	0.000187243	410
Acetanaerobacterium	10	0.000117376	139	0.00159152	43	0.000362637	63	0.000733599	54	0.000974325	49	0.000458746	358
environmental_samples	335	0.00393211	4	4.57991e-05	1	8.43341e-06	4	4.65777e-05	3	5.41292e-05	0	0	347
Paracoccus	2	2.34753e-05	81	0.000927431	35	0.000295169	100	0.00116444	49	0.000884109	74	0.0006928	341
Dermabacteraceae	7	8.21635e-05	73	0.000835833	74	0.000624072	73	0.000850043	36	0.00064955	57	0.000533643	320
environmental_samples	45	0.000528194	24	0.000274794	43	0.000362637	58	0.000675377	28	0.000505205	108	0.00101111	306
Acholeplasma	171	0.00200714	15	0.000171747	31	0.000261436	26	0.000302755	3	5.41292e-05	54	0.000505556	300
Corynebacteriaceae	2	2.34753e-05	93	0.00106483	53	0.000446971	62	0.000721954	32	0.000577378	30	0.000280865	272
Microbacteriaceae	5	5.86882e-05	41	0.000469441	94	0.000792741	60	0.000698666	38	0.000685636	31	0.000290227	269
Myroides	160	0.00187802	29	0.000332043	3	2.53002e-05	35	0.000407555	33	0.000595421	3	2.80865e-05	263
Pseudochrobactrum	0	0	41	0.000469441	45	0.000379503	73	0.000850043	29	0.000523248	44	0.000411935	232
Brevundimonas	17	0.00019954	41	0.000469441	51	0.000430104	43	0.00050071	33	0.000595421	38	0.000355762	223
Faecalibacterium	11	0.000129114	25	0.000286244	26	0.000219269	35	0.000407555	24	0.000433033	101	0.000945578	222
Ralstonia	202	0.002371	0	0	14	0.000118068	0	0	0	0	0	0	216
Nocardioidaceae	0	0	25	0.000286244	59	0.000497571	26	0.000302755	17	0.000306732	70	0.000655351	197
Sulfurospirillum	0	0	103	0.00117933	16	0.000134935	33	0.000384266	30	0.000541292	10	9.36216e-05	192
Anaerobacter	136	0.00159632	5	5.72488e-05	3	2.53002e-05	32	0.000372622	10	0.000180431	4	3.74486e-05	190
Yaniellaceae	11	0.000129114	30	0.000343493	55	0.000463838	31	0.000360977	5	9.02153e-05	46	0.000430659	178
Brevibacteriaceae	0	0	20	0.000228995	88	0.00074214	11	0.000128089	4	7.21722e-05	41	0.000383848	164
Alcaligenes	77	0.000903798	9	0.000103048	10	8.43341e-05	26	0.000302755	21	0.000378904	13	0.000121708	156
Escherichia	91	0.00106813	13	0.000148847	4	3.37336e-05	19	0.000221244	18	0.000324775	8	7.48973e-05	153
Comamonas	107	0.00125593	8	9.15982e-05	0	0	8	9.31554e-05	7	0.000126301	2	1.87243e-05	132
Helcococcus	0	0	24	0.000274794	54	0.000455404	6	6.98666e-05	8	0.000144344	30	0.000280865	122
Actinomycetaceae	0	0	18	0.000206096	34	0.000286736	21	0.000244533	11	0.000198474	20	0.000187243	104
Parvimonas	61	0.000715996	10	0.000114498	8	6.74673e-05	1	1.16444e-05	8	0.000144344	4	3.74486e-05	92
Peptostreptococcus	72	0.00084511	0	0	4	3.37336e-05	6	6.98666e-05	8	0.000144344	2	1.87243e-05	92
Aeromonas	60	0.000704258	5	5.72488e-05	0	0	19	0.000221244	5	9.02153e-05	1	9.36216e-06	90
Devosia	3	3.52129e-05	16	0.000183196	18	0.000151801	12	0.000139733	22	0.000396947	18	0.000168519	89
Candidatus_Amoebinatus	7	8.21635e-05	17	0.000194646	12	0.000101201	23	0.000267822	22	0.000396947	6	5.61729e-05	87
Idiomarina	27	0.000316916	16	0.000183196	6	5.06005e-05	15	0.000174666	14	0.000252603	7	6.55351e-05	85
Wautersiella	52	0.000610357	4	4.57991e-05	0	0	6	6.98666e-05	11	0.000198474	0	0	73
Mogibacterium	1	1.17376e-05	8	9.15982e-05	40	0.000337336	6	6.98666e-05	3	5.41292e-05	13	0.000121708	71
Dermatophilaceae	0	0	6	6.86986e-05	14	0.000118068	15	0.000174666	6	0.000108258	18	0.000168519	59
Deinococcus	10	0.000117376	11	0.000125947	9	7.59007e-05	14	0.000163022	8	0.000144344	2	1.87243e-05	54
Marinobacter	9	0.000105639	16	0.000183196	2	1.68668e-05	6	6.98666e-05	15	0.000270646	4	3.74486e-05	52
Morganella	24	0.000281703	14	0.000160297	0	0	11	0.000128089	3	5.41292e-05	0	0	52
Salinivibrio	31	0.000363867	8	9.15982e-05	0	0	5	5.82221e-05	6	0.000108258	2	1.87243e-05	52
Rhizobium/Agrobacterium_group	2	2.34753e-05	1	1.14498e-05	9	7.59007e-05	16	0.000186311	11	0.000198474	10	9.36216e-05	49
Desulfobacter	0	0	1	1.14498e-05	0	0	16	0.000186311	8	0.000144344	23	0.00021533	48
Sphingobacterium	11	0.000129114	9	0.000103048	9	7.59007e-05	12	0.000139733	3	5.41292e-05	4	3.74486e-05	48
Azorhizobium	0	0	0	0	15	0.000126501	14	0.000163022	3	5.41292e-05	15	0.000140432	47
Sphingomonas	0	0	18	0.000206096	2	1.68668e-05	10	0.000116444	1	1.80431e-05	15	0.000140432	46
Desulfococcus	0	0	9	0.000103048	21	0.000177102	4	4.65777e-05	2	3.60861e-05	1	9.36216e-06	37
Pirellula	0	0	3	3.43493e-05	19	0.000160235	2	2.32889e-05	8	0.000144344	5	4.68108e-05	37
Oceanisphaera	30	0.000352129	3	3.43493e-05	0	0	0	0	3	5.41292e-05	0	0	36
Erythrobacter	0	0	9	0.000103048	3	2.53002e-05	10	0.000116444	5	9.02153e-05	4	3.74486e-05	31
Legionella	1	1.17376e-05	0	0	13	0.000109634	0	0	0	0	17	0.000159157	31
Planctomyces	0	0	5	5.72488e-05	3	2.53002e-05	7	8.1511e-05	1	1.80431e-05	15	0.000140432	31
Succiniclasticum	0	0	7	8.01484e-05	1	8.43341e-06	5	5.82221e-05	9	0.000162387	8	7.48973e-05	30
environmental_samples	0	0	2	2.28995e-05	7	5.90339e-05	4	4.65777e-05	2	3.60861e-05	14	0.00013107	29
Mesorhizobium	0	0	0	0	0	0	13	0.000151378	4	7.21722e-05	12	0.000112346	29
Akkermansia	28	0.000328654	0	0	0	0	0	0	0	0	0	0	28
Micromonosporaceae	0	0	2	2.28995e-05	13	0.000109634	5	5.82221e-05	0	0	8	7.48973e-05	28
Geodermatophilaceae	11	0.000129114	2	2.28995e-05	1	8.43341e-06	4	4.65777e-05	0	0	9	8.42594e-05	27
Marinobacterium	14	0.000164327	4	4.57991e-05	0	0	1	1.16444e-05	0	0	8	7.48973e-05	27
Methylobacterium	17	0.00019954	0	0	2	1.68668e-05	2	2.32889e-05	0	0	6	5.61729e-05	27
Nocardiopsaceae	0	0	6	6.86986e-05	7	5.90339e-05	6	6.98666e-05	0	0	7	6.55351e-05	26
Novosphingobium	4	4.69506e-05	7	8.01484e-05	4	3.37336e-05	3	3.49333e-05	5	9.02153e-05	3	2.80865e-05	26
Syntrophomonas	0	0	12	0.000137397	2	1.68668e-05	8	9.31554e-05	4	7.21722e-05	0	0	26
Petrobacter	0	0	1	1.14498e-05	0	0	11	0.000128089	12	0.000216517	1	9.36216e-06	25
Luteimonas	0	0	7	8.01484e-05	2	1.68668e-05	3	3.49333e-05	10	0.000180431	2	1.87243e-05	24
Nocardiaceae	1	1.17376e-05	3	3.43493e-05	8	6.74673e-05	8	9.31554e-05	1	1.80431e-05	3	2.80865e-05	24
Pelomonas	24	0.000281703	0	0	0	0	0	0	0	0	0	0	24
Streptomycetaceae	0	0	7	8.01484e-05	8	6.74673e-05	0	0	0	0	9	8.42594e-05	24
Bosea	0	0	4	4.57991e-05	5	4.2167e-05	1	1.16444e-05	8	0.000144344	5	4.68108e-05	23
environmental_samples	10	0.000117376	4	4.57991e-05	1	8.43341e-06	2	2.32889e-05	0	0	6	5.61729e-05	23
Glycomycetaceae	0	0	8	9.15982e-05	6	5.06005e-05	0	0	3	5.41292e-05	6	5.61729e-05	23
Mycobacteriaceae	0	0	6	6.86986e-05	5	4.2167e-05	4	4.65777e-05	6	0.000108258	2	1.87243e-05	23
Dermacoccaceae	0	0	8	9.15982e-05	3	2.53002e-05	6	6.98666e-05	1	1.80431e-05	4	3.74486e-05	22
Stappia	15	0.000176065	1	1.14498e-05	0	0	0	0	6	0.000108258	0	0	22
Castellaniella	14	0.000164327	0	0	1	8.43341e-06	0	0	0	0	5	4.68108e-05	20
Burkholderia	19	0.000223015	0	0	0	0	0	0	0	0	0	0	19
Rhodobacter	8	9.39011e-05	8	9.15982e-05	0	0	1	1.16444e-05	2	3.60861e-05	0	0	19
Soehngenia	10	0.000117376	7	8.01484e-05	1	8.43341e-06	1	1.16444e-05	0	0	0	0	19
Stenotrophomonas	0	0	6	6.86986e-05	1	8.43341e-06	6	6.98666e-05	2	3.60861e-05	4	3.74486e-05	19
Laribacter	0	0	2	2.28995e-05	0	0	7	8.1511e-05	9	0.000162387	0	0	18
Empedobacter	9	0.000105639	2	2.28995e-05	0	0	6	6.98666e-05	0	0	0	0	17
Guggenheimella	0	0	7	8.01484e-05	4	3.37336e-05	1	1.16444e-05	1	1.80431e-05	4	3.74486e-05	17
Oscillibacter	0	0	2	2.28995e-05	0	0	3	3.49333e-05	5	9.02153e-05	7	6.55351e-05	17
Phascolarctobacterium	0	0	5	5.72488e-05	0	0	3	3.49333e-05	9	0.000162387	0	0	17
environmental_samples	14	0.000164327	0	0	1	8.43341e-06	0	0	0	0	0	0	15
Bacillus_cereus_group	9	0.000105639	0	0	4	3.37336e-05	0	0	0	0	0	0	13
Bifidobacterium	0	0	6	6.86986e-05	6	5.06005e-05	0	0	0	0	1	9.36216e-06	13
Brachymonas	0	0	1	1.14498e-05	0	0	3	3.49333e-05	6	0.000108258	3	2.80865e-05	13
Oligella	0	0	4	4.57991e-05	2	1.68668e-05	3	3.49333e-05	3	5.41292e-05	1	9.36216e-06	13
Thermomonosporaceae	0	0	5	5.72488e-05	3	2.53002e-05	2	2.32889e-05	2	3.60861e-05	1	9.36216e-06	13
Dehalobacter	0	0	0	0	1	8.43341e-06	7	8.1511e-05	1	1.80431e-05	2	1.87243e-05	11
Desulfobotulus	0	0	7	8.01484e-05	0	0	3	3.49333e-05	1	1.80431e-05	0	0	11
Flavisolibacter	3	3.52129e-05	6	6.86986e-05	2	1.68668e-05	0	0	0	0	0	0	11
Gordoniaceae	0	0	1	1.14498e-05	5	4.2167e-05	3	3.49333e-05	2	3.60861e-05	0	0	11
Phenylobacterium	0	0	1	1.14498e-05	1	8.43341e-06	5	5.82221e-05	1	1.80431e-05	3	2.80865e-05	11
Pseudaminobacter	0	0	5	5.72488e-05	0	0	2	2.32889e-05	1	1.80431e-05	3	2.80865e-05	11
Rickettsiella	0	0	0	0	5	4.2167e-05	5	5.82221e-05	1	1.80431e-05	0	0	11
Solirubrobacter	0	0	4	4.57991e-05	3	2.53002e-05	2	2.32889e-05	0	0	2	1.87243e-05	11
Caloramator	10	0.000117376	0	0	0	0	0	0	0	0	0	0	10
Chryseobacterium	0	0	7	8.01484e-05	0	0	1	1.16444e-05	2	3.60861e-05	0	0	10
Promicromonosporaceae	0	0	0	0	6	5.06005e-05	0	0	0	0	4	3.74486e-05	10
Ruminococcus	0	0	7	8.01484e-05	1	8.43341e-06	0	0	0	0	2	1.87243e-05	10
Spermatophyta	10	0.000117376	0	0	0	0	0	0	0	0	0	0	10
Acidaminococcus	8	9.39011e-05	0	0	1	8.43341e-06	0	0	0	0	0	0	9
Jonesiaceae	0	0	2	2.28995e-05	1	8.43341e-06	0	0	2	3.60861e-05	4	3.74486e-05	9
Nevskia	0	0	0	0	4	3.37336e-05	0	0	0	0	5	4.68108e-05	9
Peredibacter	9	0.000105639	0	0	0	0	0	0	0	0	0	0	9
Prevotella	3	3.52129e-05	5	5.72488e-05	0	0	0	0	1	1.80431e-05	0	0	9
Rhodopirellula	0	0	0	0	4	3.37336e-05	2	2.32889e-05	2	3.60861e-05	1	9.36216e-06	9
Thauera	0	0	3	3.43493e-05	0	0	2	2.32889e-05	4	7.21722e-05	0	0	9
Thermus	3	3.52129e-05	0	0	0	0	6	6.98666e-05	0	0	0	0	9
Xanthomonas	0	0	3	3.43493e-05	0	0	3	3.49333e-05	1	1.80431e-05	2	1.87243e-05	9
Diaphorobacter	0	0	1	1.14498e-05	1	8.43341e-06	5	5.82221e-05	0	0	1	9.36216e-06	8
Salegentibacter	0	0	5	5.72488e-05	2	1.68668e-05	1	1.16444e-05	0	0	0	0	8
Thioalkalimicrobium	7	8.21635e-05	0	0	0	0	0	0	1	1.80431e-05	0	0	8
Caldilinea	0	0	1	1.14498e-05	0	0	5	5.82221e-05	1	1.80431e-05	0	0	7
Flavobacterium	3	3.52129e-05	0	0	0	0	1	1.16444e-05	3	5.41292e-05	0	0	7
Pantoea	0	0	0	0	6	5.06005e-05	0	0	0	0	1	9.36216e-06	7
Anaerobranca	0	0	4	4.57991e-05	0	0	0	0	0	0	2	1.87243e-05	6
Bogoriellaceae	0	0	4	4.57991e-05	0	0	0	0	2	3.60861e-05	0	0	6
Lysobacter	0	0	3	3.43493e-05	0	0	2	2.32889e-05	1	1.80431e-05	0	0	6
Myxococcaceae	0	0	4	4.57991e-05	1	8.43341e-06	0	0	0	0	1	9.36216e-06	6
Ochrobactrum	1	1.17376e-05	3	3.43493e-05	1	8.43341e-06	1	1.16444e-05	0	0	0	0	6
Rubrobacteraceae	0	0	0	0	2	1.68668e-05	0	0	1	1.80431e-05	3	2.80865e-05	6
Acidithiobacillus	0	0	0	0	3	2.53002e-05	0	0	1	1.80431e-05	1	9.36216e-06	5
Alkalibacter	0	0	2	2.28995e-05	0	0	1	1.16444e-05	1	1.80431e-05	1	9.36216e-06	5
Bradyrhizobium	0	0	1	1.14498e-05	4	3.37336e-05	0	0	0	0	0	0	5
Cystobacteraceae	0	0	0	0	2	1.68668e-05	1	1.16444e-05	2	3.60861e-05	0	0	5
Klebsiella	0	0	0	0	0	0	1	1.16444e-05	4	7.21722e-05	0	0	5
Luteolibacter	0	0	1	1.14498e-05	2	1.68668e-05	2	2.32889e-05	0	0	0	0	5
Methylophilus	5	5.86882e-05	0	0	0	0	0	0	0	0	0	0	5
Opitutus	1	1.17376e-05	0	0	4	3.37336e-05	0	0	0	0	0	0	5
Porphyrobacter	3	3.52129e-05	1	1.14498e-05	0	0	0	0	0	0	1	9.36216e-06	5
Actinosynnemataceae	0	0	0	0	1	8.43341e-06	0	0	0	0	3	2.80865e-05	4
Angulomicrobium	0	0	0	0	4	3.37336e-05	0	0	0	0	0	0	4
Butyrivibrio	0	0	0	0	0	0	2	2.32889e-05	2	3.60861e-05	0	0	4
Cellulomonadaceae	0	0	0	0	0	0	0	0	2	3.60861e-05	2	1.87243e-05	4
Conexibacter	0	0	1	1.14498e-05	3	2.53002e-05	0	0	0	0	0	0	4
Helicobacter	0	0	0	0	1	8.43341e-06	0	0	3	5.41292e-05	0	0	4
Holophaga	0	0	0	0	0	0	4	4.65777e-05	0	0	0	0	4
Lampropedia	0	0	0	0	0	0	0	0	4	7.21722e-05	0	0	4
Pseudoalteromonas	2	2.34753e-05	0	0	2	1.68668e-05	0	0	0	0	0	0	4
Sanguibacteraceae	0	0	0	0	3	2.53002e-05	0	0	0	0	1	9.36216e-06	4
Sporanaerobacter	0	0	0	0	0	0	4	4.65777e-05	0	0	0	0	4
Symbiobacterium	0	0	0	0	0	0	0	0	4	7.21722e-05	0	0	4
Beijerinckia	0	0	0	0	3	2.53002e-05	0	0	0	0	0	0	3
Bergeyella	0	0	0	0	3	2.53002e-05	0	0	0	0	0	0	3
Caulobacter	0	0	0	0	2	1.68668e-05	1	1.16444e-05	0	0	0	0	3
Chitinophaga	0	0	1	1.14498e-05	0	0	0	0	2	3.60861e-05	0	0	3
Chromohalobacter	0	0	0	0	0	0	3	3.49333e-05	0	0	0	0	3
Desulfocapsa	0	0	0	0	0	0	0	0	3	5.41292e-05	0	0	3
Desulforhopalus	0	0	0	0	0	0	0	0	0	0	3	2.80865e-05	3
Dyella	3	3.52129e-05	0	0	0	0	0	0	0	0	0	0	3
environmental_samples	3	3.52129e-05	0	0	0	0	0	0	0	0	0	0	3
environmental_samples	0	0	0	0	0	0	0	0	2	3.60861e-05	1	9.36216e-06	3
Mannheimia	0	0	2	2.28995e-05	1	8.43341e-06	0	0	0	0	0	0	3
Methylocystis	2	2.34753e-05	0	0	0	0	0	0	0	0	1	9.36216e-06	3
Polyangiaceae	0	0	0	0	0	0	0	0	0	0	3	2.80865e-05	3
Rhodobaca	0	0	0	0	0	0	3	3.49333e-05	0	0	0	0	3
Roseomonas	0	0	0	0	0	0	2	2.32889e-05	1	1.80431e-05	0	0	3
Salicola	0	0	1	1.14498e-05	0	0	2	2.32889e-05	0	0	0	0	3
Thermomonas	0	0	1	1.14498e-05	0	0	0	0	0	0	2	1.87243e-05	3
Williamsiaceae	0	0	0	0	0	0	0	0	0	0	3	2.80865e-05	3
Zobellella	0	0	0	0	0	0	3	3.49333e-05	0	0	0	0	3
Acidaminobacter	0	0	2	2.28995e-05	0	0	0	0	0	0	0	0	2
Afipia	0	0	0	0	2	1.68668e-05	0	0	0	0	0	0	2
Alistipes	0	0	0	0	0	0	0	0	1	1.80431e-05	1	9.36216e-06	2
Arenimonas	0	0	1	1.14498e-05	0	0	0	0	0	0	1	9.36216e-06	2
Cytophaga	0	0	2	2.28995e-05	0	0	0	0	0	0	0	0	2
environmental_samples	0	0	1	1.14498e-05	0	0	0	0	0	0	1	9.36216e-06	2
environmental_samples	0	0	0	0	2	1.68668e-05	0	0	0	0	0	0	2
Geosporobacter	0	0	0	0	0	0	0	0	0	0	2	1.87243e-05	2
Hydrogenophilus	0	0	0	0	0	0	0	0	2	3.60861e-05	0	0	2
Hyphomicrobium	0	0	0	0	0	0	2	2.32889e-05	0	0	0	0	2
Isosphaera	0	0	0	0	0	0	0	0	0	0	2	1.87243e-05	2
Kaistella	0	0	0	0	0	0	2	2.32889e-05	0	0	0	0	2
Labrys	0	0	0	0	0	0	0	0	0	0	2	1.87243e-05	2
Methylobacter	0	0	0	0	0	0	1	1.16444e-05	0	0	1	9.36216e-06	2
Oscillospira	0	0	0	0	0	0	0	0	0	0	2	1.87243e-05	2
Paracraurococcus	0	0	2	2.28995e-05	0	0	0	0	0	0	0	0	2
Peptoniphilus	0	0	0	0	0	0	2	2.32889e-05	0	0	0	0	2
Perlucidibaca	2	2.34753e-05	0	0	0	0	0	0	0	0	0	0	2
Pigmentiphaga	0	0	0	0	2	1.68668e-05	0	0	0	0	0	0	2
Propionibacteriaceae	0	0	0	0	1	8.43341e-06	0	0	1	1.80431e-05	0	0	2
Prosthecobacter	0	0	0	0	1	8.43341e-06	0	0	0	0	1	9.36216e-06	2
Pseudonocardiaceae	1	1.17376e-05	1	1.14498e-05	0	0	0	0	0	0	0	0	2
Rhodopseudomonas	0	0	0	0	0	0	2	2.32889e-05	0	0	0	0	2
Salinimicrobium	0	0	1	1.14498e-05	0	0	1	1.16444e-05	0	0	0	0	2
Sarcina	0	0	0	0	0	0	0	0	2	3.60861e-05	0	0	2
Shinella	0	0	0	0	0	0	0	0	0	0	2	1.87243e-05	2
Simplicispira	0	0	0	0	0	0	2	2.32889e-05	0	0	0	0	2
Sphingobium	0	0	0	0	1	8.43341e-06	0	0	0	0	1	9.36216e-06	2
Sphingopyxis	0	0	2	2.28995e-05	0	0	0	0	0	0	0	0	2
Sporacetigenium	0	0	0	0	0	0	2	2.32889e-05	0	0	0	0	2
Acetivibrio	0	0	0	0	0	0	1	1.16444e-05	0	0	0	0	1
Acidothermaceae	0	0	0	0	0	0	0	0	0	0	1	9.36216e-06	1
Actinobacillus	0	0	0	0	0	0	0	0	1	1.80431e-05	0	0	1
Anaerobaculum	0	0	1	1.14498e-05	0	0	0	0	0	0	0	0	1
Arenibacter	0	0	0	0	0	0	1	1.16444e-05	0	0	0	0	1
Azospirillum	0	0	1	1.14498e-05	0	0	0	0	0	0	0	0	1
Balneola	0	0	0	0	0	0	1	1.16444e-05	0	0	0	0	1
Barnesiella	0	0	0	0	1	8.43341e-06	0	0	0	0	0	0	1
Bdellovibrio	0	0	0	0	0	0	0	0	1	1.80431e-05	0	0	1
Campylobacter	0	0	1	1.14498e-05	0	0	0	0	0	0	0	0	1
Coprobacillus	0	0	0	0	0	0	1	1.16444e-05	0	0	0	0	1
Desulfatirhabdium	0	0	1	1.14498e-05	0	0	0	0	0	0	0	0	1
Desulfomonile	0	0	1	1.14498e-05	0	0	0	0	0	0	0	0	1
Desulfotignum	0	0	0	0	0	0	0	0	0	0	1	9.36216e-06	1
environmental_samples	0	0	0	0	0	0	0	0	0	0	1	9.36216e-06	1
environmental_samples	1	1.17376e-05	0	0	0	0	0	0	0	0	0	0	1
environmental_samples	0	0	0	0	0	0	0	0	0	0	1	9.36216e-06	1
environmental_samples	0	0	0	0	0	0	1	1.16444e-05	0	0	0	0	1
environmental_samples	0	0	1	1.14498e-05	0	0	0	0	0	0	0	0	1
Eubacterium	0	0	0	0	0	0	0	0	0	0	1	9.36216e-06	1
Gelidibacter	0	0	1	1.14498e-05	0	0	0	0	0	0	0	0	1
Geobacter	0	0	1	1.14498e-05	0	0	0	0	0	0	0	0	1
Hyphomonas	0	0	1	1.14498e-05	0	0	0	0	0	0	0	0	1
Kineosporiaceae	0	0	1	1.14498e-05	0	0	0	0	0	0	0	0	1
Mahella	0	0	0	0	0	0	1	1.16444e-05	0	0	0	0	1
Malikia	0	0	1	1.14498e-05	0	0	0	0	0	0	0	0	1
Moraxella	0	0	0	0	0	0	0	0	1	1.80431e-05	0	0	1
Nitratireductor	0	0	0	0	1	8.43341e-06	0	0	0	0	0	0	1
Streptosporangiaceae	0	0	0	0	0	0	0	0	0	0	1	9.36216e-06	1
Thiobacillus	0	0	1	1.14498e-05	0	0	0	0	0	0	0	0	1
TOTAL	85196		87338		118576		85878		55423		106813		539224
OTHER (<1%)	2714		5120		3549		4090		2742		3758		21973
